# Supplementary material for: Improve your Galaxy text life: The Query Tabular Tool
Source: F1000Res. 2019 Jan 9;7:1604. Originally published 2018 Oct 5. [Version 2] doi: 10.12688/f1000research.16450.2 (PMC6248266; doi:10.12688/f1000research.16450.2)
Supplement: Supplementary file 1 [file f1000research-7-19264-s0000.tgz]

Archive with 1 entries (1 files):
- 41832197-f92e-48ae-b52d-5d9efac3ad92_Supp_info.docx
